# Supplementary material for: Accommodation of Dental Variations During Jaw Growth in Ungulate Mammals
Source: J Exp Zool B Mol Dev Evol. 2025 Aug 5;344(8):487–504. doi: 10.1002/jez.b.23321 (PMC12626908; doi:10.1002/jez.b.23321)
Supplement: Supplementary file 3 — Online resource 3: Landmark coordinates. [file JEZ-344-487-s002.xlsx]

## Sheet: Landmark coordinates
	Ammotragus	Ammotragus	Ammotragus	Ammotragus	Ammotragus	Ammotragus	Ammotragus	Ammotragus	Ammotragus	Ammotragus	Ammotragus	Ammotragus	Ammotragus	Ammotragus	Ammotragus	Ammotragus	Ammotragus	Ammotragus	Ammotragus	Ammotragus	Ammotragus	Ammotragus	Ammotragus	Ammotragus	Ammotragus	Ammotragus	Ammotragus	Ammotragus	Ammotragus	Ammotragus	Ammotragus	Ammotragus	Ammotragus	Ammotragus	Ammotragus	Ammotragus	Ammotragus	Ammotragus	Ammotragus	Ammotragus	Ammotragus	Ammotragus	Ammotragus	Ammotragus	Ammotragus	Ammotragus	Ammotragus	Ammotragus	Ammotragus
	V1.A18611M1B.1	V2.A18611M1B.1	V3.A18611M1B.1	V1.A187918M1B.2	V2.A187918M1B.2	V3.A187918M1B.2	V1.A1889139M3B.3	V2.A1889139M3B.3	V3.A1889139M3B.3	V1.A1889311M3B.4	V2.A1889311M3B.4	V3.A1889311M3B.4	V1.A189773M2B.5	V2.A189773M2B.5	V3.A189773M2B.5	V1.A19035M1B.6	V2.A19035M1B.6	V3.A19035M1B.6	V1.A19036M1B.7	V2.A19036M1B.7	V3.A19036M1B.7	V1.A1906126M1B.8	V2.A1906126M1B.8	V3.A1906126M1B.8	V1.A1909144M3B.9	V2.A1909144M3B.9	V3.A1909144M3B.9	V1.A1913165M3B.10	V2.A1913165M3B.10	V3.A1913165M3B.10	V1.A191843M2B.11	V2.A191843M2B.11	V3.A191843M2B.11	V1.A191915M3B.12	V2.A191915M3B.12	V3.A191915M3B.12	V1.A192260M1B.13	V2.A192260M1B.13	V3.A192260M1B.13	V1.A19232238M3B.14	V2.A19232238M3B.14	V3.A19232238M3B.14	V1.A1930241M3B.15	V2.A1930241M3B.15	V3.A1930241M3B.15	V1.A193761M3rB.16	V2.A193761M3rB.16	V3.A193761M3rB.16	V1.A1945141M2B.17
1	73.9036	-0.1225	0.2139	71.2163	0.3304	-0.0618	113.3598	0.3663	0.0227	95.7937	0.2017	0.1527	94.8536	-0.0573	-0.0689	64.4436	0.0105	0.3314	65.4247	-0.0668	0.1768	66.881	0.148	-0.1679	100.8343	-0.6068	0.0648	108.7818	0.0008	0.0494	96.6657	0.0253	0.1875	97.1086	-0.1014	-0.0483	63.4093	-0.0075	0.0064	97.5092	0.1354	0.1933	106.6414	0.0282	0.0932	82.6096	0.0222	-0.0528	80.5392
2	0.1549	-0.5835	-0.228	-0.075	-0.5721	-0.3359	0.0551	-0.0346	-0.7571	-0.0935	0.2564	-0.1771	0.3129	-0.1221	0.514	0.1309	-0.0554	-0.3089	0.4816	-0.1191	0.4527	0.0996	-0.0769	0.2316	0.618	-0.842	-0.0916	0.0283	-0.1997	-0.0732	-0.1142	-0.1326	-0.6192	-0.0756	-0.228	0.0707	0.574	-0.0149	0.2702	0.1312	0.0408	0.0696	0.3006	-0.1696	-0.2629	0.0564	-0.0446	-0.2013	-0.2162
3	57.9481	12.6454	14.5712	52.7943	11.1985	10.6043	90.2566	18.7457	14.3205	75.7386	18.3055	11.4835	75.2114	16.3396	7.9791	47.6438	8.7599	11.1787	51.9825	10.6548	10.5159	48.397	8.5838	13.5943	74.2199	16.5028	13.645	80.4056	17.5004	16.7816	75.5526	13.9329	10.6854	74.3598	16.2039	11.3543	47.7987	11.0239	9.1982	72.93	15.1779	12.854	88.6272	14.7234	9.6684	66.1439	12.551	7.3333	58.3631
4	48.1153	12.7701	14.7978	43.7822	12.5277	10.4275	79.596	15.8098	16.3697	66.0923	17.0208	12.0703	63.1806	15.3935	9.9481	38.1576	10.3611	11.4579	41.8031	11.3082	12.6863	39.5061	9.3866	13.3057	64.5428	13.367	14.9156	70.9756	17.0058	17.1143	62.0378	12.454	11.7151	64.0912	15.1273	13.2462	38.0084	11.7782	8.6307	63.7033	15.0655	11.1773	80.0927	12.0467	11.8341	56.82	11.4963	9.1315	48.8347
5	48.1057	16.9967	18.4484	44.6129	15.934	14.6029	82.2959	22.3208	19.0101	68.2115	22.8413	13.7361	65.903	21.8888	10.4937	39.0142	13.5027	15.9974	42.4912	14.9267	16.2942	39.6596	12.6639	17.0758	66.9737	21.9902	18.088	74.0805	22.1894	19.8917	65.4025	20.2465	17.1506	67.0954	19.6663	17.0578	39.0632	16.951	12.1046	65.0203	21.7704	14.8529	81.7138	20.0397	17.2888	58.4167	18.3292	11.7929	50.3761
6	36.3822	14.9801	15.4536	32.0945	14.9892	11.1337	72.2372	17.1815	17.0732	57.8281	18.6656	11.4416	50.5188	16.8323	11.5319	25.5032	13.1189	12.8641	30.4784	13.6057	12.1074	27.4863	10.6223	13.5948	57.0135	15.4071	16.6686	63.0163	18.1294	18.8006	51.5997	15.5766	14.9996	54.9208	15.285	14.9172	26.2643	14.1291	10.3639	55.1969	15.9526	16.5582	70.1092	13.4645	13.2838	46.2833	13.8131	11.0543	37.1701
7	36.4245	21.794	21.8367	33.4593	21.5233	16.5192	74.3606	26.1424	21.8129	58.8098	25.1119	15.7917	54.3942	27.1451	10.4011	26.9396	17.8975	18.8013	33.0801	21.9727	14.6188	28.4377	16.7205	19.8883	58.0168	24.2915	18.5973	64.2814	26.0017	23.6579	54.5038	22.9472	20.9809	57.8239	24.8904	19.6119	27.6573	19.9268	15.0358	57.3935	23.9973	17.8017	71.8882	22.1679	19.925	48.6567	20.4919	14.4378	38.7913
8	22.8395	17.5272	15.4118	20.1312	16.4093	10.3169	64.9952	17.7727	18.0661	48.4009	18.8076	12.4896	37.7666	19.1826	12.9909	13.0907	15.5034	11.8547	19.2169	15.2435	12.5824	15.6974	11.8525	13.1385	50.6425	15.1136	18.7582	56.1039	18.8517	18.5511	41.2257	17.3414	15.7942	49.5461	16.5335	14.8082	12.9198	16.8052	10.1208	47.7032	17.269	17.6384	60.2207	13.8628	14.586	35.5102	15.9628	12.8695	25.1487
9	23.9171	26.349	20.5721	19.9789	24.6978	17.2349	66.1328	30.4546	23.9392	50.3789	27.8818	18.815	39.7101	30.5435	15.6032	12.3772	23.0123	17.3633	20.1471	23.8113	16.5596	16.0356	19.9752	18.1723	48.812	24.6247	25.3176	56.3461	27.7238	26.1398	41.4072	27.0993	22.0895	50.8407	26.2591	21.1277	13.2783	23.5169	14.6291	49.9789	25.1109	25.1435	61.2777	22.8396	21.7595	36.6038	25.2437	14.9706	26.9622
10	6.9863	18.2234	13.7005	2.9723	17.7802	8.8225	52.9168	19.9907	18.7902	36.9136	21.0385	13.0995	18.8859	21.106	11.9887	-2.7144	16.201	9.595	2.204	16.3825	10.8489	-0.3248	13.1289	11.2017	36.6866	18.1284	18.2571	42.8811	20.6839	20.6287	23.0897	17.9562	15.3867	38.272	18.3123	12.8845	-1.4619	17.1484	8.1894	37.0662	18.9597	17.0998	44.1951	15.039	15.8657	17.4036	17.658	14.7642	6.3563
11	2.9231	24.6696	18.0786	-0.4128	23.8084	12.4786	51.3126	34.5293	25.9972	36.8811	31.5027	19.3116	18.6145	31.9356	16.379	-6.4374	21.9461	12.4802	-0.5935	22.897	14.4516	-3.2313	18.3295	16.2504	35.9796	27.7438	23.9557	41.4029	31.085	27.5331	22.9634	30.6689	20.6497	35.056	31.1292	21.9656	-4.7203	21.5307	10.9791	36.1495	29.1776	26.5582	45.2915	25.4139	22.0483	17.8533	28.3371	16.0782	7.2379
12	-13.3853	24.276	3.1865	-14.9425	24.1403	-3.5082	-5.4178	28.1994	15.5934	-12.5254	26.7438	6.2921	-26.1719	29.6422	-6.0383	-17.2182	22.6014	-1.6798	-15.0712	22.9742	-0.1675	-17.903	19.3574	1.612	-7.5651	21.7277	17.7011	-13.9258	25.756	15.1335	-17.0878	26.3508	4.1816	-12.3959	23.0789	16.414	-17.5567	20.6499	-1.7436	-10.4773	22.2544	16.8549	-1.7679	23.8313	12.9776	-25.1487	24.7249	1.1989	-32.8108
13	-3.76538518717637	26.3819366255802	12.7646984949597	-7.11301045604811	24.2618757651717	6.79955257874343	8.90643097705562	34.0567230081385	24.7439081549288	-0.933048626854773	33.8762191255633	15.2551743011514	-13.392168115467	33.7116989919938	5.86526477204096	-9.77267069271834	23.7704589645274	8.40924041936809	-7.16975483564009	24.4629893280536	9.3045822289949	-9.29488887137554	20.854214298911	10.6560986458322	6.36834632327035	27.8045261092742	21.8468451225482	1.44674408771363	30.396996237362	23.4467898357885	-4.19657003800417	28.5004137775943	16.314630827143	1.35138101307959	29.0723157832158	21.8290750441657	-9.0013389276686	23.7218762482703	6.67154368572418	1.50281830070949	30.9742187787924	21.9824663513792	12.7874915331562	28.0518920626835	18.3905834146491	-13.3373600186453	29.596755917702	9.97495669439467	-21.9897460490043
14	8.66092931235989	28.2650240713672	17.8642418584956	4.54362101244067	26.4616616238097	12.2237228097544	26.4974616252165	37.0355010519098	26.749403163529	15.2728622758477	35.7156622038704	17.0179059047916	2.81557337370886	34.4999130743849	13.4917134561418	1.32813293642557	24.7086879659163	14.1619154603834	3.89111368941349	24.9636792093315	15.0631733832673	2.34855795639963	21.1502248947196	15.6126083649739	22.0444980973089	28.9470450227706	23.638039979107	19.3027456476405	33.6039672179715	26.3911642828991	12.8001450391688	30.841928213172	20.9775019280176	17.1808599609492	32.1475318846611	22.6809790369523	2.40866339982615	25.0067758573799	11.5074005517462	17.7755586014826	33.2129698974635	23.2228066395123	28.9433961913779	28.3210403071519	20.6768036685883	2.60759580623619	31.244254872047	12.0755446026622	-7.85101275003656
15	22.0789342520125	27.6842285939163	20.7268859964428	17.4419888964652	26.7957823827237	14.7271096280421	44.4612556114578	36.7226701201437	25.6655623490483	31.9878676126392	35.4452524932706	17.3815786267148	20.5953288520168	33.5672068253189	16.1112830491829	13.7660840345052	24.3967935946616	16.6149324599322	16.1376413999333	25.0540731894085	17.309141278839	14.8644997104223	20.8467995796091	17.8131541608238	37.8267093726774	28.1482014448503	24.5914204998296	37.6932612243277	33.0997868622631	27.4144897916077	30.7777598822054	30.2473250239413	21.8273939743559	33.2707197214548	32.8876869684383	21.7991327932196	14.6188319029795	24.2325682298739	13.9766079969672	33.9340206321705	30.6609567266411	25.5429036082635	45.2477695131549	26.9055716143403	20.8473558123136	18.6277038559601	30.3396323091523	14.164051598639	8.91013353817333
16	35.4805184481435	24.4271331844225	20.6520907000895	30.2316363939866	23.6225677608525	15.2135156477909	61.6789248377117	32.3720748553396	23.1294495088926	47.6808549447834	29.8506723360717	17.0066204503833	38.5052026965342	31.4483138455641	16.1413323549379	25.998770831509	21.1314952206784	17.3273621344443	28.4635203105054	22.6654593519616	17.6518434190112	27.4260311117586	19.1207411910825	17.7175940641178	53.134872254283	24.8953100947385	22.3654896205856	55.2790349368958	28.5300119789203	26.6485471721685	48.0995242251091	25.8551820303626	20.479547416915	48.7337415403056	29.0476762791608	19.2355593800033	26.8329878003979	21.5854432242044	14.5384229504785	49.6987585972238	27.2521831948451	23.0003891371394	61.31893568807	23.9659603340201	20.426141281695	34.4754545202811	27.0146314761667	14.0428371875684	26.1586203756425
17	47.8985898574476	19.3156960046517	17.8453259164019	42.4441126574957	18.7904661881016	14.2352952287981	77.9938541941584	25.8090205845575	19.7893766890862	63.2037263878921	24.0092743103974	16.5307441609975	55.5113755225019	27.8783761945658	11.6084672380042	37.393102468823	16.0361620842665	14.8443367422459	39.9102890820274	18.2452274022738	14.946246223648	39.0392717426918	14.619517677172	14.9870250887721	67.8972851406861	21.5500995834145	17.4225306012116	71.903034659258	24.5944247819801	19.9099309984706	64.8825335089713	20.3340392932565	16.8518266532807	63.488603434755	23.3083952496341	16.2985850748086	38.23415838449	17.0098900583939	12.0673171625645	64.604478717243	22.0919681145588	18.6672056186355	76.7743884391666	21.7487466645924	15.9709227847806	49.8954020798861	22.2539235793916	14.2153561456526	42.5895023821423
18	58.8274592414843	13.3640812623457	12.9064527319006	52.7854301428863	11.6338857443541	10.6302002888315	89.6277314817611	16.5156705306296	11.3466775956184	75.3532831953911	15.1181776498826	10.440853818807	71.4139612448672	19.9913336311638	9.2215178628575	46.6655151281972	9.28364872979498	9.89690861267682	49.5877248214359	12.0202781239144	10.2094403333019	48.6309209241962	8.09833538728545	10.8936727779948	75.5500450583169	10.9832653718319	8.60389104922758	83.2488342556039	14.3579464640754	12.3791238605053	75.8304141173899	10.4495834167156	8.57567495305822	73.8917096723798	14.7113079587573	8.96426274155161	47.9275277615	10.6842490489898	8.03264482588721	73.5576074127138	13.0007866681107	9.12979375966852	87.5650743564667	13.7202935956114	8.80311986155721	63.8438415179289	15.9298604264821	9.19852087789372	56.0825395827848
19	68.5042267358309	6.26344793533278	8.65490207206412	62.8406613608714	5.72608563336267	5.37857107221791	103.479606838143	7.7262380326438	5.5996377730224	86.7244533728703	7.15699162489064	4.4335863214822	82.6862924458245	8.31918689908479	5.61127581613909	57.5970391202827	5.42790446340916	6.00822375584541	59.6477934925158	6.20906651689872	5.81456513823707	59.4656275311991	3.91472280217047	7.02270965887422	88.7821605627621	6.15321602929761	4.48824414269649	98.6509360848574	7.30027795328321	7.12368663811847	91.383404897845	4.19436002241245	4.3144684435845	86.2375529927119	6.66298549555355	4.34158685328136	58.2636153731303	5.39128102688991	4.86634788148616	88.6221057092362	7.76155937048647	5.30745933322453	100.837494869965	6.35910788536161	4.12339700883143	74.3304220305802	6.49740417846398	2.6752819894251	69.8682165956096
20	81.9460353376719	7.27851156619331	9.16150923880191	75.8372550861808	5.96063105869576	5.49114002145082	120.966192207053	8.93182803298131	7.30672202336918	103.137316734563	8.22288073790135	4.94330908980888	100.103359390554	8.04095619283248	6.47849188117306	70.287079022759	5.64015219444531	6.23508577960735	71.9812635270316	6.10997379852992	5.93972062812829	72.0727166188972	5.30007750648346	6.92084715430931	104.285776925456	6.94029558389379	5.71297617633374	116.52319400931	10.5157054253861	8.29090483714657	108.830633322543	8.22906210763929	5.43257010047367	102.219003081981	5.52880282346552	4.43766475632658	70.4082807145176	6.86478142907399	5.31984595168094	104.940078470563	7.22782426476906	4.94963799304253	116.811515432162	6.29944345020598	5.07724042666112	90.0056689838623	4.71513269253487	3.62198508019312	86.9799570044618
21	95.5689	5.3667	9.1093	88.894	5.7584	6.1984	137.9159	8.473	5.6645	119.2211	9.0861	3.4432	117.0654	7.7255	7.3843	82.7848	4.0048	5.4482	84.4673	6.3208	6.0219	84.7003	5.2851	5.8956	119.8635	9.2436	6.2602	134.6328	13.7164	8.6609	124.9059	8.7123	4.3949	117.573	9.4008	7.2085	82.3506	4.4081	5.6376	121.0826	6.6809	7.0809	132.948	8.8214	5.5051	105.3127	7.5678	6.708	104.0967
[truncated: 1,631 more columns]
